# Supplementary material for: Engineering of Saccharomyces cerevisiae for 24-Methylene-Cholesterol Production
Source: Biomolecules. 2021 Nov 17;11(11):1710. doi: 10.3390/biom11111710 (PMC8615579; doi:10.3390/biom11111710)
Supplement: Supplementary file 1 [file biomolecules-11-01710-s001.zip]

Archive with 1 entries (1 files):
- biomolecules-1422908-SI.pdf
